# Supplementary material for: Detection of Horse Locomotion Modifications Due to Training with Inertial Measurement Units: A Proof-of-Concept
Source: Sensors (Basel). 2022 Jul 1;22(13):4981. doi: 10.3390/s22134981 (PMC9269723; doi:10.3390/s22134981)
Supplement: Supplementary file 1 [file sensors-22-04981-s001.zip]

Archive with 1 entries (1 files):
- sensors-1763097-supplementary.pdf
